# Supplementary material for: Baseline Values of Circulating IL-6 and TGF-β Might Identify Patients with HNSCC Who Do Not Benefit from Nivolumab Treatment
Source: Cancers (Basel). 2023 Nov 2;15(21):5257. doi: 10.3390/cancers15215257 (PMC10649732; doi:10.3390/cancers15215257)
Supplement: Supplementary file 1 [file cancers-15-05257-s001.zip]

Archive with 1 entries (1 files):
- cancers-2672953-supplementary.pdf
